# Supplementary material for: A Qualitative Study to Compare Barriers to Improving Food Security among Households with Young Children in the U.S. as Perceived by Different Types of Stakeholders before and during COVID-19
Source: Nutrients. 2023 Mar 16;15(6):1438. doi: 10.3390/nu15061438 (PMC10055020; doi:10.3390/nu15061438)
Supplement: Supplementary file 1 [file nutrients-15-01438-s001.zip]

Archive with 1 entries (1 files):
- nutrients-2285038-supplementary.pdf
